# Supplementary material for: The moderating role of sociodemographic and work-related variables in burnout and mental health levels of Mexican medical residents
Source: PLoS One. 2022 Sep 16;17(9):e0274322. doi: 10.1371/journal.pone.0274322 (PMC9481024; doi:10.1371/journal.pone.0274322)
Supplement: S1 Table — The chronic physical illnesses included in this category are diabetes, hypertension, cancer, hypothyroidism, AIDS, etc. Psychological conditions included disorders linked to emotional states, particularly anxiety and depression. (XLSX) [file pone.0274322.s001.xlsx]

## Sheet: S1_Table
		1st			2nd			3rd			4th & 5th			Full sample
		n	%		n	%		n	%		n	%		n	%
Gender
	Female	36	0.735		43	0.717		32	0.593		15	0.405		126	0.63
	Male	13	0.265		17	0.283		22	0.407		22	0.595		74	0.37
Marital status
	Single/divorced/widowed	41	0.837		49	0.817		41	0.759		28	0.757		159	0.795
	Married/partnered	8	0.163		11	0.183		13	0.241		9	0.243		41	0.205
Do you have children?
	No	47	0.959		54	0.885		43	0.796		30	0.811		174	0.866
	Yes	2	0.041		7	0.115		11	0.204		7	0.189		27	0.134
Do you have a chronic physical or psychological condition?
	No	32	0.653		46	0.754		44	0.815		29	0.784		151	0.751
	Yes	17	0.347		15	0.246		10	0.185		8	0.216		50	0.249
How many hours do you study per day?
	< 1 hour	5	0.104		8	0.131		4	0.077		6	0.162		23	0.116
	From 1 to 2 hours	15	0.313		26	0.426		26	0.5		19	0.514		86	0.434
	From 2 to 3 hours	19	0.396		19	0.311		17	0.327		9	0.243		64	0.323
	> 3 hours	9	0.188		8	0.131		5	0.096		3	0.081		25	0.126
How many days off do you have per week?
	None	6	0.122		2	0.033		1	0.019		1	0.027		10	0.05
	One	17	0.347		19	0.311		12	0.222		15	0.405		63	0.313
	Two	18	0.367		20	0.328		24	0.444		11	0.297		73	0.363
	> 2 days	8	0.163		20	0.328		17	0.315		10	0.27		55	0.274
