# Supplementary material for: The moderating role of sociodemographic and work-related variables in burnout and mental health levels of Mexican medical residents
Source: PLoS One. 2022 Sep 16;17(9):e0274322. doi: 10.1371/journal.pone.0274322 (PMC9481024; doi:10.1371/journal.pone.0274322)
Supplement: S2 Table — The degrees of freedom are adjusted by means of the Leven test of homoscedasticity. (XLSX) [file pone.0274322.s002.xlsx]

## Sheet: S2_Table
			Men				Women			t	df	p	Cohen's d
			n	M	SD		n	M	SD
Mental Health Index			70	4.1695	0.90879		124	3.9045	0.97121	1.868	192	.063	0.28
	Psychological well-being		73	3.9941	0.86772		126	3.7749	0.85433	1.734	197	.084	0.25
		General positive affect	74	3.9865	1.02561		126	3.6659	1.01265	2.152	198	.033	0.31
		Emotional ties	73	4.2877	1.32003		126	4.1389	1.40661	0.735	197	.463	0.11
		Life satisfaction	74	4.3108	0.9921		126	4.0238	0.85289	2.078	135.244	.040	0.31
	Psychological distress		70	2.6583	0.90196		124	2.9029	0.99915	-1.695	192	.092	0.25
		Anxiety	74	2.8949	1.06207		125	3.1831	1.07867	-1.832	197	.068	0.27
		Depression	72	2.5243	0.98863		126	2.8631	1.12588	-2.127	196	.035	0.32
		Loss of B/E control	72	2.2037	0.86911		125	2.472	1.02989	-1.861	195	.064	0.28
Burnout Index			69	2.6894	0.81795		121	2.6777	0.79354	0.096	188	.923	0.01
		Emotional exhaustion	72	3.4244	1.05382		123	3.8546	1.09673	-2.681	193	.008	0.41
		Depersonalization	71	2.2567	0.98982		122	1.9627	0.75435	2.164	117.55	.033	0.34
		Achievement dissatisfaction	72	2.0333	1.21447		122	1.8754	1.17137	0.895	192	.372	0.12
