# Supplementary material for: The moderating role of sociodemographic and work-related variables in burnout and mental health levels of Mexican medical residents
Source: PLoS One. 2022 Sep 16;17(9):e0274322. doi: 10.1371/journal.pone.0274322 (PMC9481024; doi:10.1371/journal.pone.0274322)
Supplement: S3 Table — The degrees of freedom are adjusted by means of the Leven test of homoscedasticity. (XLSX) [file pone.0274322.s003.xlsx]

## Sheet: S3_Table
			Single				Married			t	df	p	Cohen's d
			n	M	SD		n	M	SD
Mental Health Index			153	3.8904	0.95588		41	4.4095	0.8449	-3.161	192	.002	0.57
	Psychological wellbeing		158	3.7581	0.83442		41	4.23	0.88186	-3.189	197	.002	0.54
		General positive affect	159	3.6805	0.99984		41	4.1878	1.04192	-2.872	198	.005	0.49
		Emotional ties	158	4.0348	1.32362		41	4.8049	1.40925	-3.275	197	.001	0.56
		Life satisfaction	159	4.0314	0.90303		41	4.5122	0.86954	-3.062	198	.003	0.54
	Psychological distress		153	2.9188	0.98409		41	2.4258	0.81455	3.286	74.414	.002	0.54
		Anxiety	158	3.1688	1.08756		41	2.7182	0.97692	2.412	197	.017	0.43
		Depression	157	2.8439	1.11135		41	2.3415	0.89749	2.675	196	.008	0.49
		Loss of B/E control	156	2.4744	0.99584		41	1.9919	0.82417	3.187	73.783	.002	0.52
Burnout Index			150	2.7186	0.80484		40	2.5446	0.77776	1.223	188	.223	0.22
		Emotional exhaustion	154	3.759	1.11581		41	3.458	1.00713	1.565	193	.119	0.28
		Depersonalization	153	2.093	0.85957		40	1.9861	0.85705	0.7	191	.485	0.11
		Achievement dissatisfaction	153	1.9712	1.17617		41	1.7951	1.23084	0.843	192	.400	0.14
