# Supplementary material for: The moderating role of sociodemographic and work-related variables in burnout and mental health levels of Mexican medical residents
Source: PLoS One. 2022 Sep 16;17(9):e0274322. doi: 10.1371/journal.pone.0274322 (PMC9481024; doi:10.1371/journal.pone.0274322)
Supplement: S4 Table — The degrees of freedom are adjusted by means of the Leven test of homoscedasticity. (XLSX) [file pone.0274322.s004.xlsx]

## Sheet: S4_Table
			w/o Illness				w/ Illness			t	df	p	Cohen's d
			n	M	SD		n	M	SD
Mental Health Index			146	4.151	0.92924		49	3.5537	0.88834	3.936	193	.001	0.65
	Psychological wellbeing		150	3.9652	0.87594		50	3.5129	0.72953	3.29	198	.001	0.56
		General positive affect	151	3.9272	1.0446		50	3.35	0.82814	3.988	104.735	.001	0.61
		Emotional ties	150	4.3067	1.3669		50	3.81	1.36236	2.227	198	.027	0.36
		Life satisfaction	151	4.2119	0.92094		50	3.88	0.84853	2.251	199	.025	0.37
	Psychological distress		146	2.6553	0.91918		49	3.2815	0.96677	-4.073	193	.001	0.65
		Anxiety	151	2.922	1.04435		49	3.5397	1.05116	-3.592	198	.001	0.59
		Depression	149	2.5923	1.05641		50	3.17	1.06599	-3.339	197	.001	0.54
		Loss of B/E control	148	2.1937	0.90212		50	2.9089	1.00708	-4.704	196	.001	0.75
Burnout Index			144	2.5984	0.78274		47	2.9519	0.80033	-2.673	189	.008	0.44
		Emotional exhaustion	149	3.5488	1.07697		47	4.1395	1.05217	-3.296	194	.001	0.55
		Depersonalization	147	2.0416	0.82517		47	2.1749	0.95124	-0.929	192	.354	0.14
		Achievement dissatisfaction	148	1.8716	1.16573		47	2.2128	1.3419	-1.684	193	.094	0.27
