# Supplementary material for: The moderating role of sociodemographic and work-related variables in burnout and mental health levels of Mexican medical residents
Source: PLoS One. 2022 Sep 16;17(9):e0274322. doi: 10.1371/journal.pone.0274322 (PMC9481024; doi:10.1371/journal.pone.0274322)
Supplement: S5 Table — Post hoc analyses were conducted by means of the Scheffé test. (XLSX) [file pone.0274322.s005.xlsx]

## Sheet: S5_Table
			1st			2nd			3rd			4th & 5th		F(3, 197)	p	Post-hoc	ηp2
			M	SD		M	SD		M	SD		M	SD
Mental Health Index			3.66	0.99		4.1	0.95		4.17	0.9		4.03	0.88	2.84	.04	R1 < R2	.04
	Psychological wellbeing		3.61	0.83		3.93	0.89		3.97	0.83		3.85	0.84	1.73	.16	-	-
		General positive affect	3.49	0.99		3.85	1.08		3.92	0.99		3.83	0.96	1.77	.15	-	-
		Emotional ties	3.87	1.34		4.25	1.41		4.41	1.33		4.12	1.39	1.41	.24	-	-
		Life satisfaction	3.83	0.82		4.36	0.97		4.22	0.9		4	0.85	3.54	.01	R1 < R2	.05
	Psychological distress		2.81	0.78		2.63	0.8		2.59	0.72		2.7	0.91	3.06	.03	R1 > R3	.04
		Anxiety	3.42	1.15		2.94	1.06		2.82	1.06		3.1	0.91	2.67	.05	R1 > R3	.04
		Depression	3.09	1.18		2.54	1.06		2.61	1.05		2.75	0.078	2.64	.05	R1 > R2	.03
		Loss of B/E control	2.73	1.08		2.26	0.99		2.33	0.91		2.29	0.95	2.96	.03	R1 > R3	.04
Burnout Index			2.81	0.78		2.63	0.8		2.59	0.72		2.7	0.91	0.707	.54	-	-
		Emotional exhaustion	4.03	1.06		3.65	1.11		3.43	1.04		3.6	1.05	3.05	.03	R1 > R3	.04
		Depersonalization	2.02	0.76		1.94	0.8		2.22	0.9		2.13	0.97	1.05	.37	-	-
		Achievement dissatisfaction	2.05	1.22		2.03	1.3		1.69	1.02		2.05	1.3	1.06	.36	-	-
